# Supplementary material for: Increased vaginal Gardnerella vaginalis abundance and reduced D-galactose metabolism are associated with preterm birth in older mothers with columnar ectopy in South China
Source: mSystems. 2025 Aug 15;10(9):e00825-25. doi: 10.1128/msystems.00825-25 (PMC12455998; doi:10.1128/msystems.00825-25)
Supplement: Data S1 — L. crispatus may contribute to the lower circulating concentrations of galactose in subjects with CE. [file msystems.00825-25-s0001.xlsx]

## Sheet: Sheet1
TABLE S1 L. crispatus may contribute to the lower circulating concentrations of galactose in subjects with CE
Species	KEGG_Gene	KO	KEGG_Name	KO_description	KEGG_Pathway	KEGG_Path_description	KEGG_Enzyme	KEGG_En_description	KEGG_Modules	KEGG_Mo_description	KEGG_Level1	KEGG_Level2	CAZY_Family	CAZY_Class	CAZY_Cl_description	CAZY_Fa_description
s__Lactobacillus_crispatus	ljh:LJP_1758c	K02773	gatA, sgcA	galactitol PTS system EIIA component [EC:2.7.1.200]	ko00052;ko01100;ko02060	Galactose metabolism;Metabolic pathways;Phosphotransferase system (PTS)	2.7.1.200	Transferases;Transferring phosphorus-containing groups;Phosphotransferases with an alcohol group as acceptor;protein-Npi-phospho-L-histidine:galactitol Npi-phosphotransferase	-	-	Metabolism;Metabolism;Environmental Information Processing	Carbohydrate metabolism;Global and overview maps;Membrane transport	-	-	-	-
s__Lactobacillus_crispatus	ljh:LJP_1756c	K02775	gatC, sgcC	galactitol PTS system EIIC component	ko01100;ko02060;ko00052	Metabolic pathways;Phosphotransferase system (PTS);Galactose metabolism	-	-	-	-	Metabolism;Environmental Information Processing;Metabolism	Global and overview maps;Membrane transport;Carbohydrate metabolism	-	-	-	-
s__Lactobacillus_crispatus	lrg:LRHM_2649	K02773	gatA, sgcA	galactitol PTS system EIIA component [EC:2.7.1.200]	ko00052;ko01100;ko02060	Galactose metabolism;Metabolic pathways;Phosphotransferase system (PTS)	2.7.1.200	Transferases;Transferring phosphorus-containing groups;Phosphotransferases with an alcohol group as acceptor;protein-Npi-phospho-L-histidine:galactitol Npi-phosphotransferase	-	-	Metabolism;Metabolism;Environmental Information Processing	Carbohydrate metabolism;Global and overview maps;Membrane transport	-	-	-	-
s__Lactobacillus_crispatus	lam:LA2_08660	K02744	agaF	N-acetylgalactosamine PTS system EIIA component [EC:2.7.1.-]	ko02060;ko01100;ko00052	Phosphotransferase system (PTS);Metabolic pathways;Galactose metabolism	-	-	-	-	Environmental Information Processing;Metabolism;Metabolism	Membrane transport;Global and overview maps;Carbohydrate metabolism	-	-	-	-
s__Lactobacillus_crispatus	lcr:LCRIS_01403	K07407	E3.2.1.22B, galA, rafA	alpha-galactosidase [EC:3.2.1.22]	ko00052;ko00600;ko00603;ko01100;ko00561	Galactose metabolism;Sphingolipid metabolism;Glycosphingolipid biosynthesis - globo and isoglobo series;Metabolic pathways;Glycerolipid metabolism	3.2.1.22	Hydrolases;Glycosylases;Glycosidases, i.e. enzymes that hydrolyse O- and S-glycosyl compounds;alpha-D-galactoside galactohydrolase	-	-	Metabolism;Metabolism;Metabolism;Metabolism;Metabolism	Carbohydrate metabolism;Lipid metabolism;Glycan biosynthesis and metabolism;Global and overview maps;Lipid metabolism	GH36	GH	Glycoside Hydrolases	alpha-galactosidase (EC 3.2.1.22); alpha-N-acetylgalactosaminidase (EC 3.2.1.49); stachyose synthase (EC 2.4.1.67); raffinose synthase (EC 2.4.1.82)
s__Lactobacillus_crispatus	lacy:A4V08_12950	K01684	dgoD	galactonate dehydratase [EC:4.2.1.6]	ko01100;ko01120;ko00052	Metabolic pathways;Microbial metabolism in diverse environments;Galactose metabolism	4.2.1.6	Lyases;Carbon-oxygen lyases;Hydro-lyases;D-galactonate hydro-lyase (2-dehydro-3-deoxy-D-galactonate-forming)	M00552	D-galactonate degradation, De Ley-Doudoroff pathway, D-galactonate => glycerate-3P	Metabolism;Metabolism;Metabolism	Global and overview maps;Global and overview maps;Carbohydrate metabolism	-	-	-	-
s__Lactobacillus_crispatus	lpw:LpgJCM5343_10070	K01684	dgoD	galactonate dehydratase [EC:4.2.1.6]	ko01100;ko01120;ko00052	Metabolic pathways;Microbial metabolism in diverse environments;Galactose metabolism	4.2.1.6	Lyases;Carbon-oxygen lyases;Hydro-lyases;D-galactonate hydro-lyase (2-dehydro-3-deoxy-D-galactonate-forming)	M00552	D-galactonate degradation, De Ley-Doudoroff pathway, D-galactonate => glycerate-3P	Metabolism;Metabolism;Metabolism	Global and overview maps;Global and overview maps;Carbohydrate metabolism	-	-	-	-
s__Lactobacillus_crispatus	lcr:LCRIS_01403	K07407	E3.2.1.22B, galA, rafA	alpha-galactosidase [EC:3.2.1.22]	ko00052;ko00600;ko00603;ko01100;ko00561	Galactose metabolism;Sphingolipid metabolism;Glycosphingolipid biosynthesis - globo and isoglobo series;Metabolic pathways;Glycerolipid metabolism	3.2.1.22	Hydrolases;Glycosylases;Glycosidases, i.e. enzymes that hydrolyse O- and S-glycosyl compounds;alpha-D-galactoside galactohydrolase	-	-	Metabolism;Metabolism;Metabolism;Metabolism;Metabolism	Carbohydrate metabolism;Lipid metabolism;Glycan biosynthesis and metabolism;Global and overview maps;Lipid metabolism	GH36	GH	Glycoside Hydrolases	alpha-galactosidase (EC 3.2.1.22); alpha-N-acetylgalactosaminidase (EC 3.2.1.49); stachyose synthase (EC 2.4.1.67); raffinose synthase (EC 2.4.1.82)
s__Lactobacillus_crispatus	lpai:GYM71_04190	K01190	lacZ	beta-galactosidase [EC:3.2.1.23]	ko00511;ko01100;ko00600;ko00052	Other glycan degradation;Metabolic pathways;Sphingolipid metabolism;Galactose metabolism	3.2.1.23	Hydrolases;Glycosylases;Glycosidases, i.e. enzymes that hydrolyse O- and S-glycosyl compounds;beta-D-galactoside galactohydrolase	-	-	Metabolism;Metabolism;Metabolism;Metabolism	Glycan biosynthesis and metabolism;Global and overview maps;Lipid metabolism;Carbohydrate metabolism	GH2	GH	Glycoside Hydrolases	beta-galactosidase (EC 3.2.1.23) ; beta-mannosidase (EC 3.2.1.25); beta-glucuronidase (EC 3.2.1.31); alpha-L-arabinofuranosidase (EC 3.2.1.55); mannosylglycoprotein endo-beta-mannosidase (EC 3.2.1.152); exo-beta-glucosaminidase (EC 3.2.1.165); alpha-L-arabinopyranosidase (EC 3.2.1.-); beta-galacturonidase (EC 3.2.1.-); beta-xylosidase (EC 3.2.1.37); beta-D-galactofuranosidase (EC 3.2.1.146);
s__Lactobacillus_crispatus	lcr:LCRIS_00399	K01193	INV, sacA	beta-fructofuranosidase [EC:3.2.1.26]	ko00052;ko00500;ko01100;ko01110	Galactose metabolism;Starch and sucrose metabolism;Metabolic pathways;Biosynthesis of secondary metabolites	3.2.1.26	Hydrolases;Glycosylases;Glycosidases, i.e. enzymes that hydrolyse O- and S-glycosyl compounds;beta-D-fructofuranoside fructohydrolase	-	-	Metabolism;Metabolism;Metabolism;Metabolism	Carbohydrate metabolism;Carbohydrate metabolism;Global and overview maps;Global and overview maps	GH32	GH	Glycoside Hydrolases	invertase (EC 3.2.1.26); endo-inulinase (EC 3.2.1.7); beta-2,6-fructan 6-levanbiohydrolase (EC 3.2.1.64); endo-levanase (EC 3.2.1.65); exo-inulinase (EC 3.2.1.80); fructan beta-(2,1)-fructosidase/1-exohydrolase (EC 3.2.1.153); fructan beta-(2,6)-fructosidase/6-exohydrolase (EC 3.2.1.154); sucrose:sucrose 1-fructosyltransferase (EC 2.4.1.99); fructan:fructan 1-fructosyltransferase (EC 2.4.1.100); …
s__Lactobacillus_crispatus	lam:LA2_09990	K01187	malZ	alpha-glucosidase [EC:3.2.1.20]	ko01100;ko01110;ko00052;ko00500	Metabolic pathways;Biosynthesis of secondary metabolites;Galactose metabolism;Starch and sucrose metabolism	3.2.1.20	Hydrolases;Glycosylases;Glycosidases, i.e. enzymes that hydrolyse O- and S-glycosyl compounds;alpha-D-glucoside glucohydrolase	-	-	Metabolism;Metabolism;Metabolism;Metabolism	Global and overview maps;Global and overview maps;Carbohydrate metabolism;Carbohydrate metabolism	GH31	GH	Glycoside Hydrolases	alpha-glucosidase (EC 3.2.1.20); alpha-galactosidase (EC 3.2.1.22); alpha-mannosidase (EC 3.2.1.24); alpha-1,3-glucosidase (EC 3.2.1.84); sucrase-isomaltase (EC 3.2.1.48) (EC 3.2.1.10); alpha-xylosidase (EC 3.2.1.177); alpha-glucan lyase (EC 4.2.2.13); isomaltosyltransferase (EC 2.4.1.-); oligosaccharide alpha-1,4-glucosyltransferase (EC 2.4.1.161); sulfoquinovosidase (EC 3.2.1.-)
s__Lactobacillus_crispatus	lcr:LCRIS_01412	K00849	galK	galactokinase [EC:2.7.1.6]	ko00520;ko00052;ko01100;ko01250	Amino sugar and nucleotide sugar metabolism;Galactose metabolism;Metabolic pathways;Biosynthesis of nucleotide sugars	2.7.1.6	Transferases;Transferring phosphorus-containing groups;Phosphotransferases with an alcohol group as acceptor;ATP:alpha-D-galactose 1-phosphotransferase	M00554;M00632	-	Metabolism;Metabolism;Metabolism;Metabolism	Carbohydrate metabolism;Carbohydrate metabolism;Global and overview maps;Global and overview maps	-	-	-	-
s__Lactobacillus_crispatus	lcr:LCRIS_01418	K01784	galE, GALE	UDP-glucose 4-epimerase [EC:5.1.3.2]	ko01250;ko01100;ko00541;ko00052;ko00520	Biosynthesis of nucleotide sugars;Metabolic pathways;O-Antigen nucleotide sugar biosynthesis;Galactose metabolism;Amino sugar and nucleotide sugar metabolism	5.1.3.2	Isomerases;Racemases and epimerases;Acting on carbohydrates and derivatives;UDP-alpha-D-glucose 4-epimerase	M00632	Galactose degradation, Leloir pathway, galactose => alpha-D-glucose-1P	Metabolism;Metabolism;Metabolism;Metabolism;Metabolism	Global and overview maps;Global and overview maps;Glycan biosynthesis and metabolism;Carbohydrate metabolism;Carbohydrate metabolism	-	-	-	-
s__Lactobacillus_crispatus	lcr:LCRIS_01897	K01187	malZ	alpha-glucosidase [EC:3.2.1.20]	ko01100;ko01110;ko00052;ko00500	Metabolic pathways;Biosynthesis of secondary metabolites;Galactose metabolism;Starch and sucrose metabolism	3.2.1.20	Hydrolases;Glycosylases;Glycosidases, i.e. enzymes that hydrolyse O- and S-glycosyl compounds;alpha-D-glucoside glucohydrolase	-	-	Metabolism;Metabolism;Metabolism;Metabolism	Global and overview maps;Global and overview maps;Carbohydrate metabolism;Carbohydrate metabolism	GH13_31	GH	Glycoside Hydrolases	GH13's subfamily
s__Lactobacillus_crispatus	lcr:LCRIS_01752	K01854	glf	UDP-galactopyranose mutase [EC:5.4.99.9]	ko00052;ko00520;ko01100;ko00541;ko01250	Galactose metabolism;Amino sugar and nucleotide sugar metabolism;Metabolic pathways;O-Antigen nucleotide sugar biosynthesis;Biosynthesis of nucleotide sugars	5.4.99.9	Isomerases;Intramolecular transferases;Transferring other groups;UDP-alpha-D-galactopyranose furanomutase	-	-	Metabolism;Metabolism;Metabolism;Metabolism;Metabolism	Carbohydrate metabolism;Carbohydrate metabolism;Global and overview maps;Glycan biosynthesis and metabolism;Global and overview maps	-	-	-	-
s__Lactobacillus_crispatus	lpai:GYM71_08845	K02773	gatA, sgcA	galactitol PTS system EIIA component [EC:2.7.1.200]	ko00052;ko01100;ko02060	Galactose metabolism;Metabolic pathways;Phosphotransferase system (PTS)	2.7.1.200	Transferases;Transferring phosphorus-containing groups;Phosphotransferases with an alcohol group as acceptor;protein-Npi-phospho-L-histidine:galactitol Npi-phosphotransferase	-	-	Metabolism;Metabolism;Environmental Information Processing	Carbohydrate metabolism;Global and overview maps;Membrane transport	-	-	-	-
s__Lactobacillus_crispatus	lapi:DKL56_06785	K02775	gatC, sgcC	galactitol PTS system EIIC component	ko01100;ko02060;ko00052	Metabolic pathways;Phosphotransferase system (PTS);Galactose metabolism	-	-	-	-	Metabolism;Environmental Information Processing;Metabolism	Global and overview maps;Membrane transport;Carbohydrate metabolism	-	-	-	-
s__Lactobacillus_crispatus	ljh:LJP_1760	K00917	lacC	tagatose 6-phosphate kinase [EC:2.7.1.144]	ko00052;ko01100	Galactose metabolism;Metabolic pathways	2.7.1.144	Transferases;Transferring phosphorus-containing groups;Phosphotransferases with an alcohol group as acceptor;ATP:D-tagatose-6-phosphate 1-phosphotransferase	-	-	Metabolism;Metabolism	Carbohydrate metabolism;Global and overview maps	-	-	-	-
s__Lactobacillus_crispatus	lcr:LCRIS_01403	K07407	E3.2.1.22B, galA, rafA	alpha-galactosidase [EC:3.2.1.22]	ko00052;ko00600;ko00603;ko01100;ko00561	Galactose metabolism;Sphingolipid metabolism;Glycosphingolipid biosynthesis - globo and isoglobo series;Metabolic pathways;Glycerolipid metabolism	3.2.1.22	Hydrolases;Glycosylases;Glycosidases, i.e. enzymes that hydrolyse O- and S-glycosyl compounds;alpha-D-galactoside galactohydrolase	-	-	Metabolism;Metabolism;Metabolism;Metabolism;Metabolism	Carbohydrate metabolism;Lipid metabolism;Glycan biosynthesis and metabolism;Global and overview maps;Lipid metabolism	GH36	GH	Glycoside Hydrolases	alpha-galactosidase (EC 3.2.1.22); alpha-N-acetylgalactosaminidase (EC 3.2.1.49); stachyose synthase (EC 2.4.1.67); raffinose synthase (EC 2.4.1.82)
s__Lactobacillus_crispatus	luu:H4B44_03685	K01190	lacZ	beta-galactosidase [EC:3.2.1.23]	ko00511;ko01100;ko00600;ko00052	Other glycan degradation;Metabolic pathways;Sphingolipid metabolism;Galactose metabolism	3.2.1.23	Hydrolases;Glycosylases;Glycosidases, i.e. enzymes that hydrolyse O- and S-glycosyl compounds;beta-D-galactoside galactohydrolase	-	-	Metabolism;Metabolism;Metabolism;Metabolism	Glycan biosynthesis and metabolism;Global and overview maps;Lipid metabolism;Carbohydrate metabolism	GH2	GH	Glycoside Hydrolases	beta-galactosidase (EC 3.2.1.23) ; beta-mannosidase (EC 3.2.1.25); beta-glucuronidase (EC 3.2.1.31); alpha-L-arabinofuranosidase (EC 3.2.1.55); mannosylglycoprotein endo-beta-mannosidase (EC 3.2.1.152); exo-beta-glucosaminidase (EC 3.2.1.165); alpha-L-arabinopyranosidase (EC 3.2.1.-); beta-galacturonidase (EC 3.2.1.-); beta-xylosidase (EC 3.2.1.37); beta-D-galactofuranosidase (EC 3.2.1.146);
s__Lactobacillus_crispatus	lcr:LCRIS_01411	K00965	galT, GALT	UDPglucose--hexose-1-phosphate uridylyltransferase [EC:2.7.7.12]	ko00520;ko00052;ko04917;ko01100;ko01250	Amino sugar and nucleotide sugar metabolism;Galactose metabolism;Prolactin signaling pathway;Metabolic pathways;Biosynthesis of nucleotide sugars	2.7.7.12	Transferases;Transferring phosphorus-containing groups;Nucleotidyltransferases;UDP-alpha-D-glucose:alpha-D-galactose-1-phosphate uridylyltransferase	M00554;M00632	-	Metabolism;Metabolism;Organismal Systems;Metabolism;Metabolism	Carbohydrate metabolism;Carbohydrate metabolism;Endocrine system;Global and overview maps;Global and overview maps	-	-	-	-
s__Lactobacillus_crispatus	lcr:LCRIS_01410	K01785	galM, GALM	aldose 1-epimerase [EC:5.1.3.3]	ko00052;ko00010;ko01120;ko01100;ko01110	Galactose metabolism;Glycolysis / Gluconeogenesis;Microbial metabolism in diverse environments;Metabolic pathways;Biosynthesis of secondary metabolites	5.1.3.3	Isomerases;Racemases and epimerases;Acting on carbohydrates and derivatives;aldose 1-epimerase	M00632	Galactose degradation, Leloir pathway, galactose => alpha-D-glucose-1P	Metabolism;Metabolism;Metabolism;Metabolism;Metabolism	Carbohydrate metabolism;Carbohydrate metabolism;Global and overview maps;Global and overview maps;Global and overview maps	-	-	-	-
s__Lactobacillus_crispatus	ljh:LJP_1757c	K02774	gatB, sgcB	galactitol PTS system EIIB component [EC:2.7.1.200]	ko00052;ko01100;ko02060	Galactose metabolism;Metabolic pathways;Phosphotransferase system (PTS)	2.7.1.200	Transferases;Transferring phosphorus-containing groups;Phosphotransferases with an alcohol group as acceptor;protein-Npi-phospho-L-histidine:galactitol Npi-phosphotransferase	-	-	Metabolism;Metabolism;Environmental Information Processing	Carbohydrate metabolism;Global and overview maps;Membrane transport	-	-	-	-
